# Supplementary material for: Expanding the clinical phenotype of individuals with a 3-bp in-frame deletion of the NF1 gene (c.2970_2972del): an update of genotype–phenotype correlation
Source: Genet Med. 2018 Sep 7;21(4):867–76. doi: 10.1038/s41436-018-0269-0 (PMC6752285; doi:10.1038/s41436-018-0269-0)
Supplement: Supplementary file 2 — Supplementary Data [file 41436_2018_269_MOESM2_ESM.xlsx]

## Sheet: p.Met992del
Family ID A, B	F/ RS/PrS/UN C	Age D	Gender E	Ethinicity F	CALMs	Freckling	Lisch Nodules	Plexiform neurofibromas	Cutaneous neurofibromas	Subcutaneous neurofibromas	Spinal neurofibromas	Optic pathway glioma	Skeletal abnormalities	Does individual fullfill NIH criteria?	Does individual fullfill NIH criteria when family history is excluded as a criterion?	Cardiovascular disease	Noonan-like phenotype G	Height (percentile) H	Head circumference (percentile)	Other complications	Development I	Comments
UAB-R9711 *, **	PrS	5-8 years	F	NS	>5	NS	+ (only 1)	NS	NS	NS	NS	NS	NS	NS	NS	NS	NS	NS	NS	NS	NS	incomplete phenotypic checklist
UAB-R1821 *, **	F	0-24 months	M	W/W	<6	NS	UN	-	-	-	N, MRI	N, UN	NS	NS	NS	NS	-	NS	NS	NS	normal	incomplete phenotypic checklist
UAB-R1031	RS	0-24 months	M	As/As	>5	-	-	-	-	-	N, UN	N, MRI	pectus excavatum	-	-	-	-	NS	NS	-	normal	none
UAB-R5731	RS	9-13 years	M	W/W	>5	+ (bil gr, right ax)	-	-	-	-	N, UN	N, UN	-	+	+	-	NS	PC50-PC75	PC75-PC98	-	ADD, ADHD	none
UAB-R6151 *	PrS	9-13 years	F	NS	>5	NS	-	-	-	-	N, MRI	N, MRI	-	-	-	-	NS	NS	NS	-	normal	the proband's parents did not carry this specific NF1 variant, but the mother was reported to have 1-5 CALMs and bilateral axillary frecking, thus gonosomal mosaicism or the presence of the second independent NF1 pathogenic variant cannot be excluded
UAB-R0651 *	RS	5-8 years	F	W/W	>5	NS	-	-	-	-	N, UN	N, UN	-	-	-	-	-	NS	NS	-	UN	exam development not done
UAB-R5571	F	19-26 years	M	W/W	>5	+ (left gr)	-	-	-	-	N, UN	N, UN	-	+	+	-	-	PC50	PC98	-	abnormal, LD, delayed for age	none
UAB-R5571-F	F	>26 years	M	W/W	-	-	UN	-	-	-	N, UN	N, UN	-	-	-	-	-	NS	NS	juvenile pilocytic astrocytomas	normal	individual with no prior irradiation had three astrocytomas: one in brainstem and two in top left side of the brain (all removed surgically at the age of 25, 32 and 37 years, respectively); molecular analysis of the tumors revealed loss of heterozygosity at p.Met992del and three intragenic NF1 microsatellite markers, confirming that the juvenile pilocytic astrocytomas were NF1-related tumors
UAB-R5571-S1	F	14-18 years	M	W/W	>5	-	-	-	-	-	N, UN	N, MRI	-	+	-	-	-	PC25-PC50	PC98	-	delayed for age, LD, ADD	none
UAB-R5571-S2	F	14-18 years	F	W/W	>5	-	-	-	-	-	N, UN	N, UN	-	+	-	-	-	PC90	PC25-PC50	-	normal	none
UAB-R5571-PGM	NS	>26 years	F	W/W	-	-	UN	-	-	-	N, UN	N, UN	-	-	-	hypertension	-	NS	NS	-	normal	no clinical signs of NF1 at age 72
UAB-R5571-PU	F	>26 years	M	W/W	-	-	UN	-	-	-	N, UN	N, UN	-	-	-	-	-	NS	NS	-	LD	no clinical signs of NF1 at age 54
UAB-R5571-PC	UN	19-26 years	F	W/W	>5	-	-	-	-	-	N, UN	N, MRI	-	-	-	-	-	PC50	PC50	-	normal	none
UAB-R5671	UN (adopted)	9-13 years	M	W/W	>5	+ (bil ax)	-	-	-	-	N, UN	N, UN	-	+	+	-	-	PC60	NS	-	normal	none
UAB-R5591	UN (adopted)	19-26 years	F	W/W	>5	+ (bil gr, bil ax, bil sub)	UN	-	-	-	N, UN	N, UN	mild winging of the scapula	+	+	-	+ (LSE, WN, MH)	PC25-PC50	PC>98	-	abnormal (FSIQ 48)	PTPN11 and SPRED1 testing negative
UAB-R8691	PrS	5-8 years	M	W/W	>5	+ (bil gr, bil ax)	-	-	-	-	NS	N, UN	-	+	+	-	-	PC90	PC>98	-	LD	none
UAB-R5632 *	UN	9-13 years	M	W/W	>5	-	+ (bil)	-	-	-	N, MRI	N, MRI	-	+	+	-	-	PC3-PC10	NS	-	LD	none
UAB-R1542 *	F	0-24 months	F	W/W	<6	-	UN	-	-	-	N, UN	N, UN	-	-	-	-	- (only LSE)	NS	NS	-	abnormal, developmental delay, gross motor delay, SD	none
UAB-R1542-F *	F	>26 years	M	W/W	-	-	UN	-	-	-	N, UN	N, UN	-	-	-	-	-	NS	NS	-	normal	no clinical signs of NF1 at age 41, BUT self-reported by the individual (no clinical exam by the referring physician was performed)
UAB-R2542 *	F	14-18 years	F	W/W	>5	-	-	-	-	-	N, UN	N, UN	-	+	-	-	-	PC3-PC10	PC50-PC75	-	abnormal, ADD, ADHD, LD	family history: the proband's brother had multiple CALMs, but parents not tested
UAB-R1262	RS	14-18 years	M	W/W	>5	+ (right gr, right ax)	-	-	-	-	N, UN	N, MRI	-	+	+	-	+ (HTL, DPF, frontal bossing, bitemporal narrowing)	PC10-PC25	PC>98	oligodendroglioma	normal, LD, motor apraxia	PTPN11 and SPRED1 testing negative; no seizures or other neurologic symptoms were observed, except for headaches; the slowly growing oligodendroglioma (WHO grade 2) was surgically removed without any adjuvant therapy upon the parents' request
UAB-R7536	F	0-24 months	F	His/His	>5	-	-	-	-	-	N, UN	N, UN	-	+	-	-	-	[PC<1]	PC59	-	normal	individual was heterozygous for the NF1 c.2974_2976del (p.Met992del); SPRED1 testing negative; family history: the proband's mother and maternal grandfather had multiple CALMs
UAB-R7672	F	9-13 years	M	W/W	>5	+ (bil gr)	+ (left)	-	-	-	N, UN	N, UN	pectus excavatum	+	+	UN	+ (SS, HTL, MH)	PC<3	PC50	-	LD	PTPN11 and SPRED1 testing negative
UAB-R2882 **	F	9-13 years	F	W/W	>5	+ (bil gr, bil ax)	-	NS	NS	NS	N, MRI	N, MRI	NS	+	+	NS	NS	NS	NS	NS	NS	individual had back pain, however, scoliosis was excluded by X-ray test; there was only minimal spinal asymmetries, with a dextroconvex thoracic curve and a levoconvex thoracolumbar curve, but without associated vertebral formation or segmentation abnormality of spine or paraspinal lesion; no further information available
UAB-R2882-S **	F	14-18 years	M	W/W	<6	NS	NS	-	-	-	NS	NS	-	NS	NS	NS	NS	NS	NS	lipomas and angiolipoma	normal	individual had 6 lesions, located on back, flank, and hip areas, initially diagnosed as possible neurofibromas (all tumors were surgically removed); the diagnosis of lipomas (for 5/6 tumors) and angiolipoma (for a single tumor) was established after the detailed histopathological evaluation; no further information available
UAB-R2882-F **	NS	>26 years †	M	W/W	>5	+ (right ax)	NS	-	-	-	NS	NS	-	+	+	NS	NS	NS	NS	NS	normal	individual had peptic ulcer disease, GERD and hypertension; died of severe stroke at age 46; autopsy report showed a large basilar artery fusiform aneurysm with a large clot inside and extensive subarachnoid hemorrhage from that aneurysm; no further information available
UAB-R8603	RS	14-18 years	M	His/His	>5	+ (bil gr, bil ax)	-	-	-	-	N, UN	N, MRI	-	+	+	-	-	[PC14]	PC49	-	normal, LD	individual had headaches; aCGH analysis revealed the presence of copy number abnormalities: 16p13 deletion and 14q32.13 duplication of 12.6 kb and 226.9 kb in size, respectively
UAB-R4613	F	14-18 years	M	His/His	>5	+ (bil ax)	+ (bil)	-	-	-	N, UN	N, UN	-	+	+	-	- (only SS)	[PC<1]	PC24	-	severe delayed for age, gross and fine motor delays, SD, ADHD, LD	individual had persistent seizures since 4 years old, severe GERD causing ulceration at the gastroesophageal junction and active esophagitis, hypercalciuria on hydrochlorothiazide and obstructive sleep apnea on continuous positive airway pressure machine; individual had severe developmental delay (not able to read or write at age 17, had difficulty processing information, following directions and…
UAB-R4613-M *, **	F	>26 years	F	His/His	>5	+	NS	-	-	-	NS	NS	NS	+	+	NS	NS	NS	NS	NS	NS	incomplete phenotypic checklist
UAB-R0323	RS	9-13 years	F	W/W	>5	+ (bil gr, bil ax)	UN	-	-	-	N, UN	N, UN	rib abnormality	+	+	NS	NS	NS	NS	-	ADD, ADHD	individual had von Willebrand disease and abnormal glucose homeostasis
UAB-R8733	F	14-18 years	M	W/W	>5	-	-	-	-	-	N, UN	N, UN	-	+	-	-	-	PC10	PC50-PC75	-	normal	family history: the proband's 19-month-old son with a single irregular CALM and SD did not carry this specific NF1 variant
UAB-R8733-M	F	>26 years	F	W/-	>5	-	-	-	-	2-6 subcutaneous neurofibromas, no histopathological confirmation	N, UN	N, UN	-	+	+	-	-	NS	NS	-	normal	none
UAB-R6643	RS	19-26 years	M	W/W	<6	-	-	-	-	-	N, UN	N, MRI	-	-	-	-	-	PC25	PC<2	-	LD, ADHD, SD	multiple "cysts" removed surgically with histopathologically excluded neurofibroma component; brain MRI: mild temporal optic nerve pallor; the individual had mild astigmatism and esophoria
UAB-R9653 *	F	0-24 months	F	AA/AA	>5	+ (left gr, bil ax)	-	-	-	-	N, UN	N, MRI	dysplastic vertebrae and T12-L1 fusion, kyphosis	+	+	-	-	PC10	PC>98	right anterior temporal arachnoid cyst	abnormal, mild SD	none
UAB-R9653-M *	NS	19-26 years	F	AA/AA	<6	-	-	-	-	1 possible subcutaneous neurofibroma, no histopathological confirmation	N, UN	N, UN	-	-	-	-	-	NS	NS	-	normal	none
UAB-R1873	F	9-13 years	M	W/W	>5	+ (bil gr, bil ax)	-	-	-	-	N, UN	N, MRI	pectus carinatum and mild scoliosis	+	+	-	+ (SS, HTL, blue irides, large mouth)	PC<3	PC<2	-	severe intellectual disability, delayed puberty	PTPN11 and SPRED1 testing negative; aCGH analysis revealed the presence of copy number abnormalities: 1q21.1 deletion and 12q23.2 duplication; family history: the proband's mother, maternal grandmother and three half-siblings with multiple CALMs and facial dysmorphism carried the same specific NF1 variant (see Figure S2)
UAB-R1873-M	F	>26 years	F	W/W	>5	+ (right gr, left ax, bil sub)	-	-	-	-	N, UN	N, UN	-	+	+	-	+ (HTL, blue irides)	PC3-PC10	PC25-PC50	-	abnormal, LD	PTPN11 and SPRED1 testing negative; individual had 1q21.1 deletion syndrome inherited from mother (confirmed by aCGH)
UAB-R3004	PrS	9-13 years	M	W/W	>5	+ (bil gr, bil ax)	-	-	-	-	N, UN	N, UN	-	+	+	-	-	PC10	PC75-PC98	-	LD	none
UAB-R3604	F	2-4 years	F	W/AA	>5	-	-	-	-	1 possible subcutaneous neurofibroma, no histopathological confirmation	N, UN	N, UN	-	+	-	-	-	PC25	PC>98	-	normal	individual had frequent headaches, hyperopia and astigmatism
UAB-R3604-M	F	19-26 years	F	W/W	<6	-	-	-	1 cutaneous neurofibroma, no histopathological confirmation	-	N, UN	N, UN	-	-	-	-	-	NS	NS	-	normal	none
UAB-R1604	F	5-8 years	F	AA/AA	>5	+ (bil gr, bil ax)	-	-	-	-	N, UN	N, MRI	-	+	+	-	-	PC75-PC90	PC>98	-	normal	none
UAB-R1604-F	NS	>26 years	M	W/AA	>5	-	UN	-	-	-	N, UN	N, UN	-	-	-	-	-	NS	NS	-	normal	none
UAB-R1604-S	F	5-8 years	M	AA/AA	>5	+ (bil gr)	-	-	-	-	N, UN	N, MRI	-	+	+	-	-	PC75	PC>98	-	delayed for age, fine motor delays, SD	none
UAB-R2604 *	PrS	9-13 years	F	W/W	>5	+ (bil gr, bil ax)	-	-	-	-	N, UN	NS	-	+	+	-	-	PC10-PC25	PC95-PC98	hypothalamic glioma	normal	none
UAB-R9914	F	9-13 years	F	W/W	>5	+ (gr, ax)	-	-	-	-	N, UN	N, UN	-	+	+	-	-	PC3-PC10	PC50	-	normal	family history: the proband's father had 4 CALMs, axillary freckling, pectus excavatum and seizure disorder, but no NF1 genetic testing was done
UAB-R5724	F	2-4 years	M	W/W	>5	-	-	-	-	2 small possible subcutaneous neurofibromas, no histopathological confirmation	N, UN	N, UN	-	+	-	-	-	PC75	PC>98	-	abnormal, SD	none
UAB-R5724-M	NS	19-26 years	F	W/W	>5	-	NS	-	-	-	N, UN	N, UN	-	-	-	-	-	NS	NS	-	normal	none
UAB-R8564	RS	14-18 years	M	W/W	>5	+ (bil gr, left ax)	NS	-	-	-	N, UN	N, MRI	-	+	+	-	-	PC25-PC50	PC>98	-	normal	individual had a Chiari I malformation and Erb's palsy
UAB-R6764 *	RS	9-13 years	F	W/W	>5	-	-	-	-	-	N, UN	N, UN	-	-	-	-	-	NS	NS	-	abnormal, LD	none
UAB-R7505	F	9-13 years	M	W/AA	>5	+ (bil gr)	-	-	-	-	N, UN	N, UN	-	+	+	-	-	PC50-PC75	PC75	-	normal	family history: the proband's 3.5-year-old brother with >5 CALMs did not carry this specific NF1 variant, parents not tested
UAB-R7505-S	F	9-13 years	F	W/AA	>5	+ (bil gr)	-	-	-	-	N, UN	N, UN	-	+	+	-	-	PC3	PC75	-	normal	none
UAB-R1415 *	NS	5-8 years	F	W/W	>5	+ (bil ax)	-	-	-	-	N, UN	N, UN	-	+	+	-	-	PC75	PC98	-	normal	none
UAB-R9815	UN	14-18 years	F	W/W	>5	-	-	-	-	1 subcutaneous neurofibroma, no histopathological confirmation	N, UN	N, UN	scoliosis	-	-	-	-	PC<3	PC75	-	normal, LD, ADD	individual had mild back pain and episodic numbness on the face and right side of her body
UAB-R5725 *	F	14-18 years	F	W/W	>5	-	-	-	-	-	N, UN	N, UN	-	+	-	-	-	NS	NS	-	normal	none
UAB-R5235 *	RS	>26 years	F	O/O	>5	+ (bil ax, bil sub)	UN	-	-	-	N, UN	N, UN	-	+	+	-	-	NS	NS	-	normal	none
UAB-R9735	UN	5-8 years	M	As/As	>5	+ (left gr, right ax)	UN	-	-	NS	N, UN	N, UN	-	+	+	-	-	[PC10]	PC50	-	normal	none
UAB-R6645	F	0-24 months	F	W/W	>5	-	UN	-	-	-	N, UN	N, UN	-	+	-	-	-	PC30	PC84	-	abnormal	family history: the proband's father had the clinical diagnosis of NF1; the individual had two siblings: 2-month-old brother carried the same specific NF1 variant (no phenotypic data available) and 4-year-old brother presenting only with abnormal development (no CALMs) was negative for the NF1p.Met992del pathogenic variant
UAB-R3745 *	F	0-24 months	F	W/AA	>5	NS	UN	-	-	-	N, UN	N, UN	-	+	-	-	-	PC75-PC90	PC>98	-	normal	none
UAB-R8655 *	NS	5-8 years	F	W/W	>5	-	-	-	-	-	N, UN	N, UN	-	-	-	-	-	PC10	PC75-PC98	-	ADHD	none
UAB-R8075 *	F	2-4 years	F	W/His	<6	-	UN	-	-	-	N, UN	N, UN	-	-	-	-	-	[PC25]	PC52	-	normal	SPRED1 testing negative
UAB-R6975	RS	9-13 years	F	W/W	>5	+ (bil gr, ax)	NS	-	-	-	N, MRI	N, MRI	-	+	+	-	NS	PC3-PC10	PC50	NS	abnormal, global developmental delay, autism	SPRED1 testing negative; common migraines and serious neurocognitive issues, including severely deficient verbal intellectual function and low average nonverbal function, impaired expressive and receptive language delays and features of autism spectrum disorder, generalized anxiety disorder and dyspraxia; aCGH analysis revealed the constitutional 15q13.3 duplication classifed as VUS; the duplicat…
UAB-R4285	F	>26 years	F	W/W	>5	+ (gr, ax)	UN	-	-	2-6 subcutaneous neurofibromas, no histopathological confirmation	N, MRI	N, UN	scoliosis	+	+	UN	-	PC25-PC50	NS	NS	normal	SPRED1 testing revealed the presence of a missense variant c.30C>A (p.Asn10Lys) inherited from healthy mother and classified as a benign variant based on the functional studies (Hirata et al., 2015)1 with maximum allele frequency of 1.1% and 0.056% in all populations; a pars defect of the lumbar spine without spondylolisthesis was observed in the individual, but it is unlikely related to NF1; fam…
UAB-R4285-F	F	>26 years	M	W/W	<6	-	+	-	-	NS	N, UN	N, UN	scoliosis	+	-	-	UN	NS	NS	-	normal	SPRED1 testing negative
UAB-R5006 *	RS	>26 years	F	NA/NA	>5	+ (left ax)	-	-	-	-	N, UN	N, UN	-	+	+	ventricular tachycardia	UN	PC75	NS	-	normal	SPRED1 testing negative
UAB-R4326	RS	9-13 years	M	W/W	>5	-	-	-	-	-	N, UN	NS	prominent upper sternum with concavity of lower sternum	-	-	pulmonary valve stenosis (present in newborn period and then resolved)	+ (HTL, SS, PT, PS, square upper helices and fleshy lobes)	PC3	PC90-PC98	-	normal	PTPN11 and SPRED1 testing negative; family history: paternal second cousin had the clinical signs of Noonan syndrome
UAB-R48211FN.204	F	9-13 years	M	W/W	>5	-	-	NS	NS	NS	NS	N, UN	-	+	-	-	-	PC3-PC10	PC50-PC75	-	ADD, ADHD, fine motor delays, LD, psychiatric disorder	SPRED1 testing negative
UAB-R48211FN.204-F	UN	>26 years	M	W/W	>5	-	-	-	-	-	N, UN	N, UN	-	-	-	-	-	NS	NS	-	SD, LD	none
UAB-R4846	F	2-4 years	F	W/W	>5	-	-	-	-	-	N, UN	N, UN	-	+	-	-	-	PC25	PC50-PC75	-	gross motor delays, hypotonic	family history: the proband's father, paternal grandfather and paternal uncle and two aunts had the clinical diagnosis of NF1; father had mild scoliosis and a single "fatty tumor" removed, but no NF1 genetic testing was done
UAB-R4846-S	F	0-24 months	M	W/W	>5	-	-	-	-	-	N, UN	N, UN	-	+	-	-	-	PC10-PC25	PC50-PC75	-	normal	none
UAB-R4076	RS	14-18 years	F	W/W	>5	+ (bil gr, bil ax)	-	-	-	-	N, UN	N, UN	-	+	+	-	-	PC3	PC50-PC75	-	normal	SPRED1 testing negative; individual had a port wine stain
UAB-R2586	PrS	5-8 years	F	W/W	>5	+ (right ax)	-	-	-	-	NS	N, UN	-	+	+	-	-	NS	NS	-	normal	the proband's parents did not carry this specific NF1 variant, but the father was reported to have 1-5 CALMs and pectus excavatum, thus gonosomal mosaicism or the presence of the second independent NF1 pathogenic variant cannot be excluded
UAB-R6886	F	2-4 years	F	W/W	>5	+ (left gr)	UN	-	-	-	N, UN	N, UN	-	+	+	-	NS	PC<3	PC50-PC75	-	normal	SPRED1 testing negative
UAB-R6886-F	NS	>26 years	M	W/W	>5	+ (bil ax)	UN	-	-	-	N, UN	N, UN	-	+	+	UN	+ (HTL, WN, MH)	PC10-PC25	PC>98	-	abnormal, ADD, ADHD, LD, SD	PTPN11 and SPRED1 testing negative
UAB-R8317	F	9-13 years	F	AA/NA	>5	+ (left gr, right ax)	-	-	-	-	N, UN	N, UN	-	+	+	double aortic arch with vascular ring	- (only PT)	PC75	PC98	-	normal	SPRED1 testing negative; individual may have had hypopigmented mycosis fungoides (based on the skin biopsy result)
UAB-R6137	F	5-8 years	F	W/W	>5	+ (gr, ax)	+ (only 1)	-	-	-	N, UN	N, UN	-	+	+	pulmonic stenosis	+ (SS, LSE, PS)	PC<3	PC50-PC75	-	normal	PTPN11 and SPRED1 testing negative
UAB-R6137-S	F	2-4 years	F	W/W	<6	-	UN	-	-	-	N, UN	N, UN	-	-	-	pulmonic stenosis	- (only PS)	NS	NS	-	normal	none
UAB-R6137-M	RS	>26 years	F	W/W	>5	+ (bil gr, bil ax, bil sub)	-	-	-	2-6 subcutaneous neurofibromas, no histopathological confirmation	N, UN	N, UN	-	+	+	-	-	NS	NS	-	normal	none
UAB-R6137-HS	F	14-18 years	F	W/W	>5	+ (bil ax)	-	-	-	1 subcutaneous neurofibroma, no histopathological confirmation	N, UN	N, UN	-	+	+	-	-	NS	NS	-	abnormal, ADHD, LD	none
UAB-R8237	RS	9-13 years	F	NS	>5	+ (bil ax)	+ (bil)	-	-	-	N, UN	N, UN	-	+	+	-	NS	[PC<3]	PC92	-	LD, ADHD	SPRED1 testing negative; individual had arthrogryposis and peripheral neuropathy; family history: the individual's identical twin sister had multiple CALMs, bilateral inguinal freckles and a possible neurofibroma (no histopathological confirmation), but no NF1 genetic testing was done; the individual's two younger brothers and parents did not have any clinical signs of NF1
UAB-R5837	RS	>26 years	F	As/W	>5	+ (bil gr, bil ax)	-	-	-	-	N, UN	N, UN	-	+	+	-	-	[PC25-PC50]	PC75-PC98	-	normal	SPRED1 testing negative
UAB-R5837-C	F	2-4 years	M	As/W	>5	NS	-	-	-	-	NS	N, UN	-	+	-	-	-	[PC25-PC50]	PC75-PC98	-	SD	individual had scaterred hypopigmented area on right lower back and hypoplastic toe nails
UAB-R9147	F	5-8 years	F	AA/AA	>5	-	-	-	-	-	N, UN	N, MRI	-	+	-	-	possible (bilateral epicathal folds, wide nasal bridge, mild frontal bossing)	PC25	PC75-PC98	-	normal, SD	SPRED1 testing negative; individual had sensorineural hearing loss and wore hearing aids, large mongolian spots on her upper and lower back and buttocks as well as chronic mild microcytic anemia with no iron deficiency due to delta-beta thalassemia trait; the individual's parents were half siblings, sharing the same mother; the individual's mother had mild intellectual disability; family history:…
UAB-R6257	RS	5-8 years	F	As/As	>5	+ (bil ax)	-	-	-	-	N, UN	N, MRI	-	+	+	-	-	[PC<3]	PC10-PC25	-	normal	SPRED1 testing negative; the individual had a history of intermittent, frontal headaches for two years (normal brain MRI)
UAB-R8467 *	RS	0-24 months	F	As/As	>5	-	-	-	-	-	N, UN	N, UN	-	-	-	-	-	[PC50-PC75]	PC98	-	normal	SPRED1 testing negative
UAB-R1567	RS	5-8 years	F	His/His	>5	+ (left ax)	-	-	-	-	N, UN	N, UN	mild pectus excavatum	+	+	faint heart murmur	- (only SS)	[PC<1]	PC8	-	normal, LD	no detectable cutaneous or subcutaneous neurofibromas, except for a very small nodule (~4 mm sized) above the right occipital horn
UAB-R0387	RS	2-4 years	M	W/W	>5	-	UN	-	-	-	N, UN	N, MRI	pectus excavatum	-	-	-	- (only SS)	NS	NS	arachnoid cyst	normal	SPRED1 testing negative; individual had significant growth hormone deficiency, but no further follow-up available
UAB-R7487 *	RS	2-4 years	M	W/W	>5	possible	-	-	-	-	N, UN	NS	NS	+	+	NS	-	NS	NS	NS	NS	SPRED1 testing negative; family history: the proband's 8-year-old brother with a single possible hyperpigmented region, abnormal development and autism did not carry this specific NF1 variant; parents not tested
UAB-R3587	RS	19-26 years	F	W/W	>5	+ (bil gr)	UN	-	-	-	N, UN	NS	severe scoliosis	+	+	-	+ (SS, HTL)	PC<3	PC25-PC50	pilomyxoid astrocytoma of the thoracic spine (symptomatic)	LD, mild developmental delay	PTPN11 and SPRED1 testing negative; individual had migraine headaches, an acute onset of back pain and numbness in her lower extremities followed by progressive gait difficulty; spine MRI revealed an intramedullary T1-T12 enhancing lesion with cystic changes that was histopathologically diagnosed as a low-grade glioma (treated with carboplatin); case reported by Dunn-Pirio et al. (2016)2
UAB-R8208	RS	9-13 years	M	His/His	>5	+ (left ax)	-	-	-	-	N, UN	N, UN	-	+	+	-	-	[PC<1]	PC51	-	normal	SPRED1 testing negative
UAB-R05001FN.201	F	2-4 years	F	W/AA	>5	NS	-	-	-	-	NS	N, UN	-	+	-	-	NS	PC25-PC50	PC50	-	normal	SPRED1 testing negative
UAB-R04101FN.201	RS	2-4 years	F	AA/AA	>5	+ (gr, ax)	-	-	-	-	N, UN	N, UN	-	+	+	-	-	PC50	PC>98	-	normal	SPRED1 testing negative
UAB-R2734	RS	5-8 years	F	His/His	>5	+ (bil gr, bil ax)	+ (bil)	-	-	-	N, UN	N, MRI	-	+	+	-	-	[PC<1]	PC96	-	ADHD, LD, tantrums, SD	individual had frequent headaches and bilateral leg pain
UAB-R3067	F	5-8 years	F	His/W	>5	-	-	-	-	-	N, UN	N, UN	-	+	-	-	-	[PC4]	PC57	-	normal	SPRED1 tesing negative; family history: the proband's father and sister had CALMs, while the individual's cousin had the clinical diagnosis of Noonan syndrome (>5 CALMs, pulmonary stenosis, cryptorchidism, strabismus, language/speech impairment), but no NF1 genetic testing was done
UAB-R7436	RS	9-13 years	M	W/W	>5	+ (left gr, bil ax)	-	-	-	-	N, MRI	N, MRI	-	+	+	-	-	PC10	NS	-	LD, hypotonic	none
UAB-R19915211	RS	>26 years	F	W/W	<6	-	-	-	-	-	N, MRI	N, MRI	-	-	-	-	-	PC25-PC50	PC50	-	normal, ADHD	individual had unexplained left leg pain with a large hyperpigmented patch on the left thigh to abdomen, however, the MRI results of pelvis and femur left were normal (no tumerous growth); in addition, individual presented with chronic stomach issues (abdominal bloating and pain, stomach spasms throughout the day and vomits daily, likely due to small ulcers; GIST or internal neurofibromas in the …
UAB-R49111FN.204	UN	9-13 years	M	His/His	>5	+ (bil gr)	UN	-	-	-	N, UN	N, UN	-	+	+	-	-	[PC20]	PC47	-	delayed for age, LD, SD	SPRED1 testing negative; family history: the proband's mother had a few CALMs
UAB-R46601FN.203	F	14-18 years	F	His/His	>5	-	-	-	-	-	N, UN	N, UN	-	+	-	-	-	[PC18]	PC88	-	normal	SPRED1 testing negative; family history: the proband's 11.5-year-old brother with 1-5 CALMs did not carry this specific NF1 variant, the proband's 37-year-old father had >5 CALMs and axillary freckling without any neurofibromas, but parents were not tested
UAB-R46601FN.203-S	F	9-13 years	F	His/His	>5	+ (right ax)	-	-	-	NS	N, UN	N, UN	-	+	+	-	-	[PC24]	PC45	-	normal	none
UAB-R21111FN.204	UN	2-4 years	F	AA/AA	>5	+ (right ax)	-	-	-	-	N, UN	N, UN	UN	+	+	UN	+ (LSE, DPF)	PC10	PC50	-	normal	PTPN11 and SPRED1 testing negative
UAB-R88801FN.203	UN	9-13 years	M	W/W	>5	+ (around bil ax)	NS	-	-	-	N, UN	N, MRI	-	+	+	-	- (malar hypoplasia, LSE)	PC10-PC25	PC50-PC75	-	normal	SPRED1 testing negative; family history: the proband's mother had multiple birthmarks; the proband's paternal grandfather and 7 out 10 of the proband's paternal grandfather's siblings had some type of cancer (breast, kidney, bone, colon, pancreatic, lung), most diagnosed in their 40's or 50's; the individual presented with amblyopia, sensitivity to loud noises and migraines
UAB-R59311FN.204	NS	9-13 years	M	His/His	>5	+ (bil ax)	UN	NS	NS	NS	NS	N, MRI	UN	+	+	-	- (only HTL)	NS	PC96	-	delayed for age	SPRED1 testing negative
EUR-R1	RS	14-18 years	F	W/W	>5	-	-	-	-	-	N, MRI	Y, MRI (asymptomatic; bilateral, nerve and chiasm)	-	+	+	-	-	PC25-PC50	PC50	-	normal	spine MRI: spinal thickening at C6-C7; brain MRI: multiple focal areas of signal intensity in brainstem, cerebellum and basal ganglia; neither the OPG nor the spinal thickening were biopsied or treated; individual had multiple episodes of optic neuritis and fulfilled the clinical and radiological criteria for multiple sclerosis
EUR-R2	RS	9-13 years	M	W/W	>5	-	-	-	-	-	N, UN	N, MRI	pectus excavatum	-	-	NS	-	PC10	PC75-PC98	cystic lesion	abnormal, LD, SD	individual had a small, slowly progressive partially cystic lesion of the temporal lobe and bilateral optic atrophy; the tumor had not been operated or treated as no neurological signs were observed
EUR-R3	F	9-13 years	F	W/W	>5	+ (bil gr, bil ax)	-	-	-	-	N, UN	N, MRI	-	+	+	-	-	PC50	PC75-PC98	-	normal	none
EUR-R3-M	RS	>26 years	F	W/W	>5	+ (bil gr, bil ax)	-	-	-	-	N, UN	N, MRI	-	+	+	-	-	PC10	NS	-	normal	none
EUR-R4	RS	19-26 years	M	W/W	>5	-	-	-	-	-	N, UN	N, MRI	-	-	-	-	-	NS	NS	lipoma	normal	individual had a single soft tissue tumor at right shoulder, initially referred as neurofibroma, but after histopathological evaluation the diagnosis was changed to lipoma
EUR-R5	RS	14-18 years	F	W/W	>5	+ (bil gr)	-	-	-	-	N, MRI	N, MRI	-	+	+	-	+ (DPF, HTL)	PC10-PC25	PC>98	-	normal, LD	none
EUR-R6	UN	14-18 years	M	W/W	<6	+ (bil gr, bil ax)	-	-	-	-	N, MRI	N, MRI	-	-	-	-	-	NS	PC>98	-	abnormal, LD, SD	none
EUR-R7	F	19-26 years	M	W/W	<6	-	-	-	1 cutaneous neurofibroma, no histopathological confirmation	-	N, UN	N, MRI	-	-	-	-	-	NS	PC>98	-	abnormal, LD	none
EUR-R8	UN	0-24 months	M	O/O	>5	-	UN	-	-	-	N, UN	N, UN	-	-	-	UN	-	NS	PC>98	-	normal	none
EUR-R9	F	9-13 years	F	W/W	>5	+ (bil gr, bil ax)	-	-	-	-	N, UN	N, UN	-	+	+	-	-	PC10	PC75-PC98	-	abnormal, LD, dyscalculia	none
EUR-R10	F	9-13 years	M	W/W	>5	+ (left gr, right ax)	-	-	-	-	N, UN	N, UN	scoliosis	+	+	-	- (only HTL)	PC>97	PC>98	-	normal	none
EUR-R11	UN (adopted)	5-8 years	F	A/A	>5	+ (bil gr, bil ax)	-	-	-	-	N, UN	N, UN	-	+	+	-	-	PC50	NS	-	abnormal, motor delay, LD, SD	individual had conductive hearing loss (30 dB loss)
EUR-R12	UN	5-8 years	M	A/A	>5	+ (bil gr, bil ax)	-	-	-	-	N, UN	N, UN	-	+	+	-	- (only frontal bossing)	PC75	PC90-PC98	-	abnormal (weak motor skills)	none
EUR-R13	UN	14-18 years	M	W/W	>5	+	-	-	-	-	N, UN	N, UN	-	+	+	-	-	PC50	PC50	-	normal, dyslexia	family history: the proband's father died of stomach cancer
EUR-R14	F	5-8 years	M	W/W	>5	+ (bil gr, bil ax)	+ (left)	-	-	-	N, UN	N, MRI	-	+	+	-	- (only HTL, frontal bossing)	PC50	NS	-	normal	none
EUR-R15	F	19-26 years	M	W/W	>5	-	-	-	-	-	N, MRI	N, MRI	-	+	-	-	-	PC3	PC>98	craniopharyngioma	normal	based on the MRI report, an astrocytoma or glioma was initally suspected; however, after the histopathological analysis the diagnosis of craniopharingioma was made; the asymptomatic tumor was surgically removed and now the individual is followed for panhypopituitarism secondary to the operation
EUR-R15-M	F	>26 years	F	W/W	>5	+ (bil ax)	UN	-	-	-	N, UN	N, UN	-	+	+	UN	UN	NS	NS	lipoma and uterine fibroids	normal	individual had lesion on leg, initially referred as neurofibroma, but after detailed clinical evaluation by a geneticist and dermatologist the diagnosis was changed to lipoma
EUR-R15-MGF **	F	>26 years	M	W/W	>5	NS	NS	NS	NS	NS	NS	NS	NS	NS	NS	present, no details available	NS	NS	NS	lipomas, urinary bladder mass	normal	incomplete phenotypic checklist; lipomas were histopathologically confirmed
EUR-R16	RS	14-18 years	F	W/W	>5	+ (bil gr, left ax)	+ (bil)	-	-	-	N, UN	N, UN	scoliosis and bilateral club feet	+	+	sinus arrhytmia and atypia of repolarization	-	PC10	PC50	brain tumor with hamartomatous aspect by MRI of the encephalon	LD, abnormal (FSIQ 68)	none
EUR-R17	NS	>26 years	F	W/W	>5	-	+ (bil)	-	-	-	N, MRI	N, MRI	-	+	+	-	-	PC75-PC90	PC75-PC98	-	normal	family history: the proband's father did not carry this specific NF1 variant, but he was reported to have CALMs and possible neurofibromas, thus gonosomal mosaicism or the presence of the second independent NF1 pathogenic variant cannot be excluded
EUR-R18	F	5-8 years	F	NS	>5	+ (ax)	+	-	-	-	NS	N, MRI	scoliosis	+	+	pulmonary valve stenosis	+ (SS, PS, HTL, DPF, LPH, WN, epicanthic folds, cubitus valgus, low-set posteriorly rotated ears)	[PC<3]	PC<98	-	LD	PTPN11 testing negative; individual had myopia; case reported by De Luca et al. (2005)3
EUR-R18-S	F	9-13 years	M	NS	>5	+ (ax)	+	-	-	-	NS	N, MRI	scoliosis	+	+	-	+ (SS, HTL, DPF, LPH, WN, epicanthic folds, cubitus valgus, low-set posteriorly rotated ears, cryptorchidism)	[PC<3]	PC>98	NS	mental retardation, LD	PTPN11 testing negative; case reported by De Luca et al. (2005)3
EUR-R18-M	F	>26 years	F	NS	>5	+ (ax)	+	-	-	-	NS	NS	scoliosis and pectus abnormality	+	+	-	+ (SS, HTL, DPF, PT, MH, LPH, WN, cubitus valgus, low-set posteriorly rotated ears, cryptorchidism)	[PC<3]	PC<98	neuroblastoma	normal	PTPN11 testing negative; case reported by De Luca et al. (2005)3
EUR-R19	RS	>26 years	M	W/W	>5	UN	-	-	-	-	N, UN	N, MRI	-	-	-	-	+ (PT, HTL, LSE, DPF, LPH, blue irides)	PC25-PC50	NS	multiple subcutaneous lipomas	LD (FSIQ 70), psychiatric problems	individual had gastro-esophageal reflux, severe postural tremor of both hands and bilateral carpal tunnel syndrome
EUR-R20	RS	2-4 years	F	O/O	>5	-	-	-	-	-	N, UN	N, UN	UN	-	-	-	-	PC50	PC98	-	normal	individual had the right-sided iris and retina coloboma
EUR-R21	UN	5-8 years	M	W/W	>5	-	-	-	-	-	N, UN	N, MRI	-	-	-	atrial septal defect	-	PC10-PC25	PC25	-	normal	none
EUR-R22	RS	5-8 years	M	A/A	>5	-	UN	-	-	-	N, UN	N, UN	UN	-	-	UN	-	NS	NS	-	normal, ADD	none
EUR-R23	RS	5-8 years	F	W/W	>5	+ (right gr, bil ax)	-	-	NS	NS	N, UN	N, UN	-	+	+	UN	-	PC75	NS	-	normal	none
EUR-R24	NS	9-13 years	M	NS	>5	+	-	NS	-	-	NS	N, MRI	-	+	+	UN	-	[PC<3]	PC50-PC75	low-grade astrocytoma / DNET	normal	due to the recurrent headaches the individual had two brain MRI exams in a 5-year time span, the first with only increased T2/FLAIR signal intensities; the second brain MRI revealed increasing in time number of multiple T2/FLAIR hyperintensities signals and the presence of cystic-like mass of appearance suggesting low-grade astrocytoma or DNET; because the individual had braces at the time of sec…
EUR-R25	NS	>26 years	M	W/W	>5	+	+	NS	NS	NS	NS	NS	-	+	+	UN	-	NS	NS	-	normal	family history: the proband's mother and sister had CALMs, but no NF1 genetic testing was done
EUR-R26	NS	>26 years	M	W/W	>5	+	NS	-	2-6 cutaneous neurofibromas, no histopathological confirmation	NS	N, UN	N, MRI	-	+	+	-	-	NS	PC>98	-	normal	none
EUR-R27	RS	19-26 years	M	W/W	>5	+ (right ax)	-	-	-	-	N, UN	N, UN	mild pectus excavatum	+	+	NS	-	PC<3	PC25-PC50	-	ADD, ADHD, LD	individual developed epilepsy at the age of 3; after 1-year treatment no attacks were reported
EUR-R28	NS	>26 years	F	NS	>5	-	+ (only 1)	-	-	-	NS	NS	-	-	-	UN	-	NS	NS	-	UN	exam development not done; family history: the proband's son had 15 CALMs, but no NF1 genetic testing was done
EUR-R29	F	>26 years	F	W/W	>5	NS	-	-	-	-	N, UN	N, MRI	scoliosis	+	-	NS	-	NS	NS	-	LD	none
Table S1. Clinical details for 135 individuals with the NF1 p.Met992del pathogenic variant from 103 different families.
A For individuals with one asterisk (*) the standardized phenotypic checklist forms were not re-verified/updated by the referring physicians, the data are based on the originally submitted forms; individuals with two asterisks (**) had incomplete phenotypic checklist forms.
B UAB: University of Alabama at Birmingham, Birmingham, USA (74 probands and 27 relatives); EUR: individuals referred by the European collaborators (29 probands and 5 relatives), including Medical University of Vienna, Vienna, Austria and Medical University of Innsbruck, Innsbruck, Austria (2 probands), Hospital Universitario Ramón y Cayal, Institute of Health Research (IRYCIS) and Center for Bio…
C F: Familial; PrS: proven sporadic; RS: reportedly sporadic; NS: not specified; UN: unknown
D Exact age was used to calculate Height and Head Circumferences (HC), but provided as age-groups in Table S1: 0-24 months; 2-4 years; 5-8 years; 9-13 years; 14-18 years; 19-26 years; >26 years.
E F: female; M: male
F W: White; His: Hispanic; AA: African American; As: Asian; NaA: Native American; A: African; O: Other
G A individual was classified as having Noonan-like phenotype if at least two of the following features were present: short stature (SS), low set ears (LSE), hypertelorism (HTL), ptosis (PT), midface hypoplasia (MH), webbed neck (WN) or pulmonic stenosis (PS). List of 16 Noonan-related disorder genes tested in all 10 individuals with Noonan-like phenotype referred to UAB: PTPN11 (MIM: 176876), SP…
H Height percentiles for Hispanic and Asian individuals were provided in square brackets to indicate that they were excluded from the data analysis on frequency of short or normal stature due to the lack of ethnic-specific growth charts.
I Individuals with ADD/ADHD, but normal development were still classified as normal.
NS: not specified, i.e. no value provided on the phenotypic checklist; UN: unknown
CALMs: café-au-lait macules
bil: bilateral; gr: groin; ax: axillary; sub: submammary
OPG: optic pathway glioma
N, UN: no symptomatic OPG or symptomatic spinal neurofibroma; unknown if an asymptomatic OPG or asymptomatic spinal neurofibroma are present
N, MRI: no symptomatic and asymptomatic OPG or spinal neurofibroma detected by MRI
Y, MRI: yes, presence of OPG or spinal neurofibroma confirmed by MRI
HTL: hypertelorism
WN: short/webbed neck
MH: midface hypoplasia
LSE: low set ears
LPH: low posterior hairline
SS: short stature
PT: ptosis
PS: pulmonic stenosis
DPF: downslanting palpebral fissures
LD: learning disability
ADD: attention deficit disorder
ADHD: attention deficit hyperactivity disorder
SD: speech delay
FSIQ: Full Scale Intelligence Quotient
F: father
M: mother
S: sibling
C: child
MGF: maternal grandfather
PGM: paternal grandmother
PU: paternal uncle
PC: paternal cousine
HS: half sibling
HC: head circumference
aCGH: array comparative genomic hybridization
MRI: magnetic resonanse imaging
VUS: variant of uncertain significance
DNET: dysembryoplastic neuroepithelial tumor
GIST: gastrointestinal stromal tumor
GERD: gastroesophageal reflux disease
WHO: World Health Organization
